# Supplementary material for: Exploring Natural Allelic Variations of the β-Triketone Herbicide Resistance Gene HIS1 for Application in indica Rice and Particularly in Two-Line Hybrid Rice
Source: Rice (N Y). 2021 Jan 7;14:7. doi: 10.1186/s12284-020-00448-7 (PMC7790941; doi:10.1186/s12284-020-00448-7)
Supplement: Supplementary file 1 — Additional file 1: Table S1. The genetic variations of HIS1 in indica rice accessions. [file 12284_2020_448_MOESM1_ESM.xlsx]

## Sheet: table s1
Accession	Type	28-bp deletion	Grade	Phenotype	Haplotype	T1510G
XieqingzaoA	CMS	NO	NA	NA	NA	YES
XiuA	CMS	NO	NA	NA	NA	YES
G2480A	CMS	NO	NA	NA	NA	YES
XinrongA	CMS	NO	NA	NA	NA	YES
T109A	CMS	NO	NA	NA	NA	YES
RongfengA	CMS	NO	NA	NA	NA	YES
Chuannong4A	CMS	NO	NA	NA	NA	YES
TianfengA	CMS	NO	NA	NA	NA	YES
WufengA	CMS	NO	NA	NA	NA	YES
Ke20A	CMS	NO	NA	NA	NA	YES
Fengtian1A	CMS	NO	NA	NA	NA	YES
JifengA	CMS	NO	NA	NA	NA	YES
898A	CMS	NO	NA	NA	NA	YES
ChuanxiangA	CMS	NO	NA	NA	NA	YES
Yangxian2A	CMS	NO	NA	NA	NA	NO
Wan73A	CMS	NO	NA	NA	NA	NO
Ji2A	CMS	NO	NA	NA	NA	NO
WAxingfengzhenA	CMS	NO	NA	NA	NA	NO
Jin304A	CMS	NO	NA	NA	NA	NO
NeixiaNg7A	CMS	NO	NA	NA	NA	NO
Chuannong5A	CMS	NO	NA	NA	NA	NO
Chuanzuo6A	CMS	NO	NA	NA	NA	NO
T31A	CMS	NO	NA	NA	NA	NO
Chuan106A	CMS	NO	NA	NA	NA	NO
Zhonglian1A	CMS	NO	NA	NA	NA	NO
Wan8A	CMS	NO	NA	NA	NA	NO
GanGxianG1A	CMS	NO	NA	NA	NA	NO
GufenGA	CMS	NO	NA	NA	NA	NO
Xiangfeng70A	CMS	NO	NA	NA	NA	NO
Jing7A	CMS	NO	NA	NA	NA	NO
G201A	CMS	NO	NA	NA	NA	NO
GanG901A	CMS	NO	NA	NA	NA	NO
Wan23A	CMS	NO	NA	NA	NA	NO
GanG46A	CMS	NO	NA	NA	NA	NO
F32A	CMS	NO	NA	NA	NA	NO
JinguA	CMS	NO	NA	NA	NA	NO
Dxiang286A	CMS	NO	NA	NA	NA	NO
LefengA	CMS	NO	NA	NA	NA	NO
XinIIA	CMS	NO	NA	NA	NA	NO
Jianglin9A	CMS	NO	NA	NA	NA	NO
Shu8A	CMS	NO	NA	NA	NA	NO
T78A	CMS	NO	NA	NA	NA	NO
Chuannong1A	CMS	NO	NA	NA	NA	NO
Shu21A	CMS	NO	NA	NA	NA	NO
Yue4A	CMS	NO	NA	NA	NA	NO
15-64A	CMS	NO	NA	NA	NA	NO
GuanGkanG13A	CMS	NO	NA	NA	NA	NO
Shu9A	CMS	NO	NA	NA	NA	NO
Ling27A	CMS	NO	NA	NA	NA	NO
Wan9A	CMS	NO	NA	NA	NA	NO
Q4A	CMS	NO	NA	NA	NA	NO
HuaxiangA	CMS	NO	NA	NA	NA	NO
ZaoA	CMS	NO	NA	NA	NA	NO
Mian2A	CMS	NO	NA	NA	NA	NO
Q1A	CMS	NO	NA	NA	NA	NO
HuHan1A	CMS	NO	NA	NA	NA	NO
Mian5A	CMS	NO	NA	NA	NA	NO
Mian7A	CMS	NO	NA	NA	NA	NO
15-88A	CMS	NO	NA	NA	NA	NO
D62A	CMS	NO	NA	NA	NA	NO
BoA	CMS	NO	NA	NA	NA	NO
NeixiaNg5A	CMS	NO	NA	NA	NA	NO
QuanfengA	CMS	NO	NA	NA	NA	NO
Hua1A	CMS	NO	NA	NA	NA	NO
8122A	CMS	NO	NA	NA	NA	NO
Mianxiang1A	CMS	NO	NA	NA	NA	NO
Rong18A	CMS	NO	NA	NA	NA	NO
Yixiang1A	CMS	NO	NA	NA	NA	NO
BoIIA	CMS	NO	NA	NA	NA	NO
WAxingⅡfengA	CMS	NO	NA	NA	NA	NO
YuanfengA	CMS	NO	NA	NA	NA	NO
Ling30A	CMS	NO	NA	NA	NA	NO
Shennong2A	CMS	NO	NA	NA	NA	NO
Qxiang1A	CMS	NO	NA	NA	NA	NO
GuifenGxianG306A	CMS	NO	NA	NA	NA	NO
NeixiaNg3A	CMS	NO	NA	NA	NA	NO
BoIIIA	CMS	NO	NA	NA	NA	NO
Hua2A	CMS	NO	NA	NA	NA	NO
Q3A	CMS	NO	NA	NA	NA	NO
De1A	CMS	NO	NA	NA	NA	NO
Jing1A	CMS	NO	NA	NA	NA	NO
Jian645A	CMS	NO	NA	NA	NA	NO
Longxiang634A	CMS	NO	NA	NA	NA	NO
GanxiangA	CMS	NO	NA	NA	NA	NO
Xiang8A	CMS	NO	NA	NA	NA	NO
K18A	CMS	NO	NA	NA	NA	NO
K22A	CMS	NO	NA	NA	NA	NO
Yuexiuzhan	conventional	NO	2	mR	Hap_1	NO
Yuekang102	conventional	NO	1	R	Hap_1	NO
Zhonghan209	conventional	NO	0	R	Hap_1	NO
Zhenguiai1hao	conventional	NO	0	R	Hap_1	NO
WW004	conventional	NO	1	R	Hap_1	NO
Yuelizhan	conventional	NO	0	R	Hap_1	NO
Chang-4	conventional	NO	0	R	Hap_1	NO
HuangxiuzHan	conventional	NO	0	R	Hap_1	NO
Guihuazhan	conventional	NO	0	R	Hap_1	NO
GanxianG	conventional	NO	0	R	Hap_1	NO
HuangcHaozHan	conventional	NO	0	R	Hap_1	NO
WW001	conventional	NO	0	R	Hap_1	NO
WW003	conventional	NO	0	R	Hap_1	NO
HefengzHan	conventional	NO	1	R	Hap_1	NO
Ganzaoxian37hao	conventional	NO	1	R	Hap_1	NO
Qiguizhan	conventional	NO	0	R	Hap_1	NO
Ewan10hao	conventional	NO	0	R	Hap_1	NO
Enuo9hao	conventional	NO	0	R	Hap_1	NO
Henongsimiao	conventional	NO	0	R	Hap_1	NO
ZhongyouZao5hao	conventional	NO	0	R	Hap_1	NO
Chang-3	conventional	NO	0	R	Hap_1	NO
GenfenGsimiao	conventional	NO	0	R	Hap_1	NO
ZhenZhuai	conventional	NO	0	R	Hap_1	NO
Liuxiangzhan	conventional	NO	1	R	Hap_1	NO
Liyuanzhan2hao	conventional	NO	0	R	Hap_1	NO
Liyuanzhan1hao	conventional	NO	0	R	Hap_1	NO
Baixiangzhan	conventional	NO	0	R	Hap_1	NO
Mabazhan	conventional	NO	1	R	Hap_1	NO
Chang-7	conventional	NO	0	R	Hap_1	NO
Chang-6	conventional	NO	0	R	Hap_1	NO
NoNgxiaNg40	conventional	NO	0	R	Hap_1	NO
XiangyaXiangzhan	conventional	NO	0	R	Hap_1	NO
Ezhong4hao	conventional	NO	0	R	Hap_1	NO
Tiandongxiang	conventional	NO	0	R	Hap_1	NO
XiangwanXian10hao	conventional	NO	2	mR	Hap_2	NO
Minnuo580	conventional	NO	2	mR	Hap_2	NO
Jiayu293	conventional	NO	2	mR	Hap_2	NO
Guiluai8hao	conventional	NO	2	mR	Hap_2	NO
Qilisimiao	conventional	NO	2	mR	Hap_2	NO
ZhongZao25	conventional	NO	2	mR	Hap_2	NO
47-104	conventional	NO	2	mR	Hap_2	NO
NoNgxiaNg41	conventional	NO	2	mR	Hap_2	NO
Yangdao8hao	conventional	NO	2	mR	Hap_2	NO
Liantangzao	conventional	NO	2	mR	Hap_2	NO
XiangwanXian3hao	conventional	NO	2	mR	Hap_2	NO
Xianfeng1hao	conventional	NO	0	R	Hap_2	NO
Erjiuqing	conventional	NO	0	R	Hap_2	NO
AinAnzAo1hAo	conventional	NO	0	R	Hap_2	NO
Yongxian69	conventional	NO	0	R	Hap_2	NO
Ganwanxian30	conventional	NO	0	R	Hap_2	NO
Wenxuanqing	conventional	NO	1	R	Hap_2	NO
Yueaizao1hao	conventional	NO	1	R	Hap_2	NO
Kefuhong2hao	conventional	NO	1	R	Hap_2	NO
AijiAonAnte	conventional	NO	0	R	Hap_2	NO
B138	conventional	NO	0	R	Hap_2	NO
ErjiufEng	conventional	NO	0	R	Hap_2	NO
GuanGluai4hao	conventional	NO	0	R	Hap_2	NO
GuanGxuan3hao	conventional	NO	0	R	Hap_2	NO
NoNgxiaNg32	conventional	NO	0	R	Hap_2	NO
GuanGchanGai	conventional	NO	0	R	Hap_2	NO
Zhefu802	conventional	NO	1	R	Hap_2	NO
Xiangaizao9hao	conventional	NO	1	R	Hap_2	NO
NoNgxiaNg24	conventional	NO	0	R	Hap_2	NO
Qingerai	conventional	NO	0	R	Hap_2	NO
ZhenZhuai11	conventional	NO	0	R	Hap_2	NO
XiangzaoXian25hao	conventional	NO	0	R	Hap_2	NO
Guichao2hao	conventional	NO	0	R	Hap_2	NO
Jianghangsimiao	conventional	NO	0	R	Hap_2	NO
6044	conventional	NO	0	R	Hap_2	NO
Texianzhan13	conventional	NO	0	R	Hap_2	NO
Shuanggui1hao	conventional	NO	0	R	Hap_2	NO
WW008	conventional	NO	0	R	Hap_2	NO
Lucaihao	conventional	NO	0	R	Hap_2	NO
GuanGchanG13	conventional	NO	0	R	Hap_2	NO
79106	conventional	NO	0	R	Hap_2	NO
Guifu3hao	conventional	NO	0	R	Hap_2	NO
Jiaxing8hao	conventional	NO	0	R	Hap_2	NO
Lvhan1hao	conventional	NO	0	R	Hap_2	NO
GuanGjie9hao	conventional	NO	0	R	Hap_2	NO
Minyannuo	conventional	NO	1	R	Hap_2	NO
Zhongjia3hao	conventional	NO	0	R	Hap_2	NO
XiangwanXian17hao	conventional	NO	0	R	Hap_2	NO
NiNgzao517	conventional	NO	1	R	Hap_2	NO
Ganzaoxian49hao	conventional	NO	0	R	Hap_2	NO
XiangzaoXian6hao	conventional	NO	1	R	Hap_2	NO
119	conventional	NO	0	R	Hap_2	NO
Yongxian15	conventional	NO	1	R	Hap_2	NO
Shuanggui36	conventional	NO	0	R	Hap_2	NO
7944	conventional	NO	0	R	Hap_2	NO
Ganzaoxian51hao	conventional	NO	0	R	Hap_2	NO
Zaoxian788	conventional	NO	0	R	Hap_2	NO
Shuangguai	conventional	NO	0	R	Hap_2	NO
8303	conventional	NO	0	R	Hap_2	NO
Jiayu164	conventional	NO	1	R	Hap_2	NO
Zhe106	conventional	NO	0	R	Hap_2	NO
Erjiunan1hao	conventional	NO	0	R	Hap_2	NO
Aifu9hAo	conventional	NO	0	R	Hap_2	NO
Chang-1	conventional	NO	0	R	Hap_2	NO
Exiang1hao	conventional	NO	0	R	Hap_2	NO
Jingxian89	conventional	NO	0	R	Hap_2	NO
Shengtai1hao	conventional	NO	0	R	Hap_2	NO
Jiayu948	conventional	NO	0	R	Hap_2	NO
Chang-2	conventional	NO	0	R	Hap_2	NO
Liushayouzhan202	conventional	NO	0	R	Hap_2	NO
Ezao17	conventional	NO	0	R	Hap_2	NO
Fengmeizhan	conventional	NO	0	R	Hap_2	NO
HaixiuzHan9Hao	conventional	NO	0	R	Hap_2	NO
Yangdao4hao	conventional	NO	0	R	Hap_2	NO
Fengsizhan	conventional	NO	0	R	Hap_2	NO
Xiangaizao8hao	conventional	NO	1	R	Hap_2	NO
AnyuzAo1hAo	conventional	NO	1	R	Hap_2	NO
Zhuxi26	conventional	NO	1	R	Hap_2	NO
WW002	conventional	NO	0	R	Hap_2	NO
XiangzaoXian44hao	conventional	NO	0	R	Hap_2	NO
XiangzaoXian1hao	conventional	NO	0	R	Hap_2	NO
Chuangfeng1hao	conventional	NO	1	R	Hap_2	NO
Zhong98-15	conventional	NO	0	R	Hap_2	NO
Yuwanzhan	conventional	NO	0	R	Hap_2	NO
Zhenlong13	conventional	NO	0	R	Hap_2	NO
Luhongzao1hao	conventional	NO	1	R	Hap_2	NO
Ganwannuo7hao	conventional	NO	0	R	Hap_2	NO
XiangzaoXian18hao	conventional	NO	0	R	Hap_2	NO
Lunanzao1hao	conventional	NO	0	R	Hap_2	NO
Teyou2035	conventional	NO	0	R	Hap_2	NO
Jiayu143	conventional	NO	0	R	Hap_2	NO
NaNbaozao	conventional	NO	1	R	Hap_2	NO
Zhongxiang1hao	conventional	NO	1	R	Hap_2	NO
Jiayu280	conventional	NO	0	R	Hap_2	NO
Liangyuan1hao	conventional	NO	0	R	Hap_2	NO
Youzhan	conventional	NO	0	R	Hap_2	NO
Shiji137	conventional	NO	1	R	Hap_2	NO
Yujing91	conventional	NO	0	R	Hap_2	NO
Mancang515	conventional	NO	0	R	Hap_2	NO
NoNgxiaNg42	conventional	NO	0	R	Hap_2	NO
XiangzaoXian45hao	conventional	NO	0	R	Hap_2	NO
Jinzao6hao	conventional	NO	0	R	Hap_2	NO
Jinwan3hao	conventional	NO	0	R	Hap_2	NO
NoNgxiaNg39	conventional	NO	0	R	Hap_2	NO
Zunxian3hao	conventional	NO	0	R	Hap_2	NO
XiangzhongXian1hao	conventional	NO	0	R	Hap_2	NO
XiangzaoXian42hao	conventional	NO	1	R	Hap_2	NO
Chuangxiang5hao	conventional	NO	1	R	Hap_2	NO
Chaoyang1hao	conventional	NO	0	R	Hap_2	NO
AimeizAo3hAo	conventional	NO	0	R	Hap_2	NO
Xiangaizao3hao	conventional	NO	1	R	Hap_2	NO
Guiluai3hao	conventional	NO	0	R	Hap_2	NO
XiangzaoXian3hao	conventional	NO	0	R	Hap_2	NO
Xiangaizao7hao	conventional	NO	1	R	Hap_2	NO
XiangzaoXian24hao	conventional	NO	0	R	Hap_2	NO
Wen229	conventional	NO	0	R	Hap_2	NO
ZhongganZao	conventional	NO	1	R	Hap_2	NO
Xiangaizao4hao	conventional	NO	0	R	Hap_2	NO
XiangwanXian5hao	conventional	NO	1	R	Hap_2	NO
Yuanfengzao	conventional	NO	0	R	Hap_2	NO
Ezao6hao	conventional	NO	0	R	Hap_2	NO
XiangzaoXian32hao	conventional	NO	0	R	Hap_2	NO
Ezao7hao	conventional	NO	1	R	Hap_2	NO
Dongtingwanxian	conventional	NO	0	R	Hap_2	NO
7055	conventional	NO	0	R	Hap_2	NO
Yangdao2hao	conventional	NO	0	R	Hap_2	NO
NaNjiNg16	conventional	NO	0	R	Hap_2	NO
XiangzaoXian19hao	conventional	NO	0	R	Hap_2	NO
XiangwanXian17	conventional	NO	0	R	Hap_2	NO
Zhe733	conventional	NO	1	R	Hap_2	NO
Kejiexuan17	conventional	NO	3	mS	Hap_3	YES
Jinsui128	conventional	NO	5	S	Hap_3	YES
Ganzaoxian55hao	conventional	NO	4	S	Hap_3	YES
Zhongsi2hao	conventional	NO	5	S	Hap_3	YES
ZhongyouZao81	conventional	NO	5	S	Hap_3	YES
Ganwanxian32hao	conventional	NO	4	S	Hap_3	YES
Zaoxiang1hao	conventional	NO	5	S	Hap_3	YES
Zhenyou1hao	conventional	NO	5	S	Hap_3	YES
NaNsha060	conventional	NO	5	S	Hap_3	YES
Jiazao1hao	conventional	NO	5	S	Hap_3	YES
AizizhAn	conventional	NO	5	S	Hap_3	YES
XiangwanXian6hao	conventional	NO	4	S	Hap_3	YES
Dongnan201	conventional	NO	5	S	Hap_3	YES
IR50	conventional	NO	5	S	Hap_3	YES
Xing2hao	conventional	NO	5	S	Hap_3	YES
XiangwanXian13	conventional	NO	4	S	Hap_3	YES
Erliuzhaizao	conventional	NO	0	R	Hap_4	NO
XiangzaoXian13	conventional	YES	5	S	Hap_5	NO
NaNtehao	conventional	YES	5	S	Hap_5	NO
Chengdouai8hao	conventional	YES	4	S	Hap_5	NO
XiangwanXian9hao	conventional	YES	5	S	Hap_5	NO
Guichao13	conventional	YES	4	S	Hap_5	NO
WW006	conventional	YES	5	S	Hap_5	NO
GuanGer104	conventional	YES	5	S	Hap_5	NO
Yunhui68	conventional	YES	4	S	Hap_5	NO
NaNfeNgNuo	conventional	YES	5	S	Hap_5	NO
XiangwanXian12hao	conventional	YES	4	S	Hap_5	NO
Xiligongmi	conventional	YES	4	S	Hap_5	NO
Leihuozhan	conventional	YES	5	S	Hap_5	NO
ZhenZhuZao	conventional	YES	4	S	Hap_5	NO
Baimidongzhan	conventional	YES	5	S	Hap_5	NO
Shenglixian	conventional	YES	5	S	Hap_5	NO
Jianzhen2hao	conventional	YES	5	S	Hap_5	NO
XiangwanXian13hao	conventional	YES	4	S	Hap_5	NO
Yeqinglun	conventional	YES	5	S	Hap_5	NO
78130	conventional	YES	5	S	Hap_5	NO
Jinhangsimiao	conventional	YES	4	S	Hap_5	NO
E164	conventional	YES	4	S	Hap_5	NO
Hang959	conventional	YES	4	S	Hap_5	NO
Miyang23	conventional	YES	4	S	Hap_5	NO
XiangzaoXian13hao	conventional	YES	4	S	Hap_5	NO
Jinzao47	conventional	YES	4	S	Hap_5	NO
Qiguizao25	conventional	YES	4	S	Hap_5	NO
233	conventional	YES	5	S	Hap_5	NO
ZhongZu3hao	conventional	YES	4	S	Hap_5	NO
Hong410	conventional	YES	5	S	Hap_5	NO
2134	conventional	YES	5	S	Hap_5	NO
Basiai63	conventional	YES	5	S	Hap_5	NO
Aituogu151	conventional	YES	5	S	Hap_5	NO
GuanGershi	conventional	YES	5	S	Hap_5	NO
Hongnan	conventional	YES	5	S	Hap_5	NO
Qingxiaojinzao	conventional	YES	5	S	Hap_5	NO
IR56	conventional	YES	5	S	Hap_5	NO
Yuchi231-8	conventional	YES	5	S	Hap_5	NO
Chuannong422	conventional	YES	5	S	Hap_5	NO
Zhongxian898	conventional	YES	5	S	Hap_5	NO
IR64	conventional	YES	5	S	Hap_5	NO
Shuhui362	3-line restorer	NO	2	mR	Hap_1	NO
R1468	3-line restorer	NO	0	R	Hap_1	NO
R207	3-line restorer	NO	0	R	Hap_1	NO
Xianghui299	3-line restorer	NO	0	R	Hap_1	NO
Chenghui425	3-line restorer	NO	0	R	Hap_1	NO
R-4	3-line restorer	NO	0	R	Hap_1	NO
Gui44	3-line restorer	NO	0	R	Hap_1	NO
HuangHuazHan	3-line restorer	NO	0	R	Hap_1	NO
Jianghui151	3-line restorer	NO	0	R	Hap_1	NO
R1511	3-line restorer	NO	0	R	Hap_1	NO
Changhui121	3-line restorer	NO	1	R	Hap_1	NO
R-1	3-line restorer	NO	0	R	Hap_1	NO
R8117	3-line restorer	NO	0	R	Hap_1	NO
R-3	3-line restorer	NO	0	R	Hap_1	NO
R78	3-line restorer	NO	1	R	Hap_1	NO
Guihui985	3-line restorer	NO	1	R	Hap_1	NO
Yuenongsimiao	3-line restorer	NO	0	R	Hap_1	NO
Fuhui9802	3-line restorer	NO	1	R	Hap_1	NO
Qhui28	3-line restorer	NO	1	R	Hap_1	NO
R1005	3-line restorer	NO	1	R	Hap_1	NO
R115	3-line restorer	NO	0	R	Hap_1	NO
GuanGhui368	3-line restorer	NO	0	R	Hap_1	NO
Ce258	3-line restorer	NO	0	R	Hap_1	NO
Shuhui600	3-line restorer	NO	0	R	Hap_1	NO
R225	3-line restorer	NO	0	R	Hap_1	NO
Luhui8258	3-line restorer	NO	0	R	Hap_1	NO
R-6	3-line restorer	NO	0	R	Hap_1	NO
Yuehui9113	3-line restorer	NO	0	R	Hap_1	NO
R6135	3-line restorer	NO	0	R	Hap_1	NO
HuazHan	3-line restorer	NO	0	R	Hap_1	NO
R2329	3-line restorer	NO	0	R	Hap_1	NO
R183	3-line restorer	NO	0	R	Hap_1	NO
Ronghui906	3-line restorer	NO	0	R	Hap_1	NO
Wushansimiao	3-line restorer	NO	0	R	Hap_1	NO
Xianghui227	3-line restorer	NO	0	R	Hap_1	NO
IR36	3-line restorer	NO	0	R	Hap_1	NO
R402	3-line restorer	NO	0	R	Hap_1	NO
R-2	3-line restorer	NO	0	R	Hap_1	NO
NaNhui511	3-line restorer	NO	2	mR	Hap_2	NO
R1222	3-line restorer	NO	2	mR	Hap_2	NO
R171	3-line restorer	NO	1	R	Hap_2	NO
Luhui602	3-line restorer	NO	0	R	Hap_2	NO
Zhonghui8015	3-line restorer	NO	0	R	Hap_2	NO
T315	3-line restorer	NO	0	R	Hap_2	NO
R2618	3-line restorer	NO	0	R	Hap_2	NO
R507	3-line restorer	NO	0	R	Hap_2	NO
Chenghui448	3-line restorer	NO	0	R	Hap_2	NO
R1152	3-line restorer	NO	0	R	Hap_2	NO
Fuhui838	3-line restorer	NO	0	R	Hap_2	NO
Zhonglianhui510	3-line restorer	NO	1	R	Hap_2	NO
WR001	3-line restorer	NO	0	R	Hap_2	NO
R1028	3-line restorer	NO	1	R	Hap_2	NO
Yanghui336	3-line restorer	NO	0	R	Hap_2	NO
WR002	3-line restorer	NO	0	R	Hap_2	NO
Zhonglianhui950	3-line restorer	NO	1	R	Hap_2	NO
R6547	3-line restorer	NO	0	R	Hap_2	NO
Yanghui332	3-line restorer	NO	0	R	Hap_2	NO
Shuhui538	3-line restorer	NO	1	R	Hap_2	NO
R320	3-line restorer	NO	0	R	Hap_2	NO
Shuhui257	3-line restorer	NO	0	R	Hap_2	NO
R162	3-line restorer	NO	1	R	Hap_2	NO
R60	3-line restorer	NO	0	R	Hap_2	NO
Luhui1345	3-line restorer	NO	0	R	Hap_2	NO
Zhenhui129	3-line restorer	NO	0	R	Hap_2	NO
Chenghui177	3-line restorer	NO	0	R	Hap_2	NO
Shuhui137	3-line restorer	NO	0	R	Hap_2	NO
Qianhui381	3-line restorer	NO	0	R	Hap_2	NO
Luhui17	3-line restorer	NO	0	R	Hap_2	NO
Zhehui7954	3-line restorer	NO	0	R	Hap_2	NO
Fuhui0724	3-line restorer	NO	0	R	Hap_2	NO
Zhonghui8006	3-line restorer	NO	0	R	Hap_2	NO
R362	3-line restorer	NO	1	R	Hap_2	NO
Minghui70	3-line restorer	NO	0	R	Hap_2	NO
D308	3-line restorer	NO	0	R	Hap_2	NO
Enhui58	3-line restorer	NO	0	R	Hap_2	NO
Zhehui0506	3-line restorer	NO	0	R	Hap_2	NO
R1288	3-line restorer	NO	0	R	Hap_2	NO
Yanghui542	3-line restorer	NO	0	R	Hap_2	NO
R191	3-line restorer	NO	0	R	Hap_2	NO
HanHui3Hao	3-line restorer	NO	0	R	Hap_2	NO
Gui649	3-line restorer	NO	3	mS	Hap_3	YES
R644	3-line restorer	NO	3	mS	Hap_3	YES
R288	3-line restorer	NO	3	mS	Hap_3	YES
Gui99	3-line restorer	NO	5	S	Hap_3	YES
IR24	3-line restorer	NO	5	S	Hap_3	YES
Ce253	3-line restorer	NO	4	S	Hap_3	YES
IR26	3-line restorer	NO	4	S	Hap_3	YES
GuanGhui128	3-line restorer	NO	5	S	Hap_3	YES
Changhui891	3-line restorer	NO	5	S	Hap_3	YES
NaNhui180	3-line restorer	NO	5	S	Hap_3	YES
NaNhui009	3-line restorer	NO	5	S	Hap_3	YES
Ce235	3-line restorer	NO	5	S	Hap_3	YES
NaNhui125	3-line restorer	NO	5	S	Hap_3	YES
Qianhui1388	3-line restorer	NO	5	S	Hap_3	YES
Gui1025	3-line restorer	NO	5	S	Hap_3	YES
R198	3-line restorer	NO	5	S	Hap_3	YES
Fuhui9303	3-line restorer	NO	5	S	Hap_3	YES
Shuhui361	3-line restorer	NO	5	S	Hap_3	YES
Minghui07	3-line restorer	NO	5	S	Hap_3	YES
NaNhuifu819	3-line restorer	NO	5	S	Hap_3	YES
Dalixiang15	3-line restorer	NO	5	S	Hap_3	YES
R898	3-line restorer	NO	5	S	Hap_3	YES
Xianhui207	3-line restorer	NO	5	S	Hap_3	YES
Zhong413	3-line restorer	NO	4	S	Hap_3	YES
Yuehui9802	3-line restorer	NO	0	R	Hap_4	NO
GuanGhui998	3-line restorer	YES	5	S	Hap_5	NO
Chenghui727	3-line restorer	YES	4	S	Hap_5	NO
R1106	3-line restorer	YES	5	S	Hap_5	NO
Xihui18hao	3-line restorer	YES	5	S	Hap_5	NO
AoR15	3-line restorer	YES	4	S	Hap_5	NO
GuanGhui3550	3-line restorer	YES	4	S	Hap_5	NO
Fuhui838	3-line restorer	YES	4	S	Hap_5	NO
Yanhui650	3-line restorer	YES	4	S	Hap_5	NO
Yanhui559	3-line restorer	YES	4	S	Hap_5	NO
GuanGhui122	3-line restorer	YES	4	S	Hap_5	NO
Suhui728	3-line restorer	YES	5	S	Hap_5	NO
Dehui381	3-line restorer	YES	4	S	Hap_5	NO
HuaHui118	3-line restorer	YES	4	S	Hap_5	NO
Zhenhui42	3-line restorer	YES	4	S	Hap_5	NO
HuaHui352	3-line restorer	YES	4	S	Hap_5	NO
Yunhui310	3-line restorer	YES	4	S	Hap_5	NO
R306	3-line restorer	YES	5	S	Hap_5	NO
R1078	3-line restorer	YES	5	S	Hap_5	NO
R3700	3-line restorer	YES	4	S	Hap_5	NO
Yihui9hao	3-line restorer	YES	5	S	Hap_5	NO
Chenghui149	3-line restorer	YES	5	S	Hap_5	NO
NaNhui1659	3-line restorer	YES	5	S	Hap_5	NO
N175	3-line restorer	YES	5	S	Hap_5	NO
Qhui108	3-line restorer	YES	4	S	Hap_5	NO
Mianhui2009	3-line restorer	YES	5	S	Hap_5	NO
Neihui94-11	3-line restorer	YES	5	S	Hap_5	NO
NaNhui445	3-line restorer	YES	4	S	Hap_5	NO
Fuhui673	3-line restorer	YES	4	S	Hap_5	NO
Fuhui9801	3-line restorer	YES	5	S	Hap_5	NO
Yihui2084	3-line restorer	YES	5	S	Hap_5	NO
Neihui2539	3-line restorer	YES	5	S	Hap_5	NO
Shuhui203	3-line restorer	YES	5	S	Hap_5	NO
Fuhui676	3-line restorer	YES	4	S	Hap_5	NO
R273	3-line restorer	YES	5	S	Hap_5	NO
R158	3-line restorer	YES	5	S	Hap_5	NO
Yihui3551	3-line restorer	YES	5	S	Hap_5	NO
Duoxi1hao	3-line restorer	YES	5	S	Hap_5	NO
Chenghui19	3-line restorer	YES	5	S	Hap_5	NO
Chuanhanghui1618	3-line restorer	YES	5	S	Hap_5	NO
Quanhui039	3-line restorer	YES	4	S	Hap_5	NO
R527	3-line restorer	YES	5	S	Hap_5	NO
Qianhui1385	3-line restorer	YES	5	S	Hap_5	NO
Yihui2292	3-line restorer	YES	5	S	Hap_5	NO
Mianhui3724	3-line restorer	YES	5	S	Hap_5	NO
Lehui188	3-line restorer	YES	5	S	Hap_5	NO
Luhui615	3-line restorer	YES	5	S	Hap_5	NO
NaNhui183	3-line restorer	YES	5	S	Hap_5	NO
Qianhui785	3-line restorer	YES	5	S	Hap_5	NO
Yihui2308	3-line restorer	YES	5	S	Hap_5	NO
Mianhui662	3-line restorer	YES	4	S	Hap_5	NO
R5240	3-line restorer	YES	5	S	Hap_5	NO
Shuhui707	3-line restorer	YES	4	S	Hap_5	NO
Qianhui104	3-line restorer	YES	5	S	Hap_5	NO
Yihui1313	3-line restorer	YES	5	S	Hap_5	NO
Mianhui501	3-line restorer	YES	5	S	Hap_5	NO
Chuanhanghui907	3-line restorer	YES	5	S	Hap_5	NO
Fuhui2098	3-line restorer	YES	5	S	Hap_5	NO
Gui582	3-line restorer	YES	5	S	Hap_5	NO
Yihui10hao	3-line restorer	YES	5	S	Hap_5	NO
Hang1Hao	3-line restorer	YES	5	S	Hap_5	NO
Shuhui202	3-line restorer	YES	5	S	Hap_5	NO
Mianhui9937	3-line restorer	YES	5	S	Hap_5	NO
Yihui1577	3-line restorer	YES	5	S	Hap_5	NO
R9918	3-line restorer	YES	4	S	Hap_5	NO
Yahui2115	3-line restorer	YES	5	S	Hap_5	NO
Yihui3003	3-line restorer	YES	5	S	Hap_5	NO
Minghui100	3-line restorer	YES	5	S	Hap_5	NO
IR30	3-line restorer	YES	5	S	Hap_5	NO
GuanGhui312	3-line restorer	YES	5	S	Hap_5	NO
Minghui63	3-line restorer	YES	5	S	Hap_5	NO
Shuhui204	3-line restorer	YES	5	S	Hap_5	NO
LuhuiH103	3-line restorer	YES	4	S	Hap_5	NO
R1586	3-line restorer	YES	5	S	Hap_5	NO
R573	3-line restorer	YES	4	S	Hap_5	NO
R5128	3-line restorer	YES	5	S	Hap_5	NO
R363	3-line restorer	YES	4	S	Hap_5	NO
R608	3-line restorer	YES	5	S	Hap_5	NO
Minghui78	3-line restorer	YES	5	S	Hap_5	NO
Changhui117	3-line restorer	YES	5	S	Hap_5	NO
Feihui6hao	3-line restorer	YES	5	S	Hap_5	NO
Minghui82	3-line restorer	YES	5	S	Hap_5	NO
Fuhui5138	3-line restorer	YES	5	S	Hap_5	NO
R687	3-line restorer	YES	5	S	Hap_5	NO
Chuanhui907	3-line restorer	YES	5	S	Hap_5	NO
Minghui86	3-line restorer	YES	5	S	Hap_5	NO
Quanhui131	3-line restorer	YES	5	S	Hap_5	NO
R618	3-line restorer	YES	5	S	Hap_5	NO
Shuhui498	3-line restorer	YES	5	S	Hap_5	NO
Minghui2155	3-line restorer	YES	5	S	Hap_5	NO
Minghui67	3-line restorer	YES	5	S	Hap_5	NO
R228	3-line restorer	YES	5	S	Hap_5	NO
Minhui3301	3-line restorer	YES	5	S	Hap_5	NO
Yahui627	3-line restorer	YES	5	S	Hap_5	NO
Minghui77	3-line restorer	YES	4	S	Hap_5	NO
R1141	3-line restorer	YES	5	S	Hap_5	NO
NaNhui115	3-line restorer	YES	4	S	Hap_5	NO
Wanhui88	3-line restorer	YES	5	S	Hap_5	NO
R-7	3-line restorer	YES	5	S	Hap_5	NO
Minghui1273	3-line restorer	YES	5	S	Hap_5	NO
Lvdao24	3-line restorer	YES	5	S	Hap_5	NO
Mianhui9939	3-line restorer	YES	5	S	Hap_5	NO
Mianhui146	3-line restorer	YES	5	S	Hap_5	NO
R210	3-line restorer	YES	5	S	Hap_5	NO
Duoxiyihao	3-line restorer	YES	5	S	Hap_5	NO
Mianhui2040	3-line restorer	YES	5	S	Hap_5	NO
R963	3-line restorer	YES	5	S	Hap_5	NO
Zhenhui084	3-line restorer	YES	4	S	Hap_5	NO
Mianhui725	3-line restorer	YES	5	S	Hap_5	NO
GuinonGzhan	2-line restorer	NO	1	R	Hap_1	NO
HuanglizHan	2-line restorer	NO	0	R	Hap_1	NO
Yuefengzhan	2-line restorer	NO	0	R	Hap_1	NO
R947	2-line restorer	NO	0	R	Hap_1	NO
R10	2-line restorer	NO	0	R	Hap_1	NO
R187	2-line restorer	NO	0	R	Hap_1	NO
R900	2-line restorer	NO	0	R	Hap_1	NO
ZhongZao22	2-line restorer	NO	2	mR	Hap_2	NO
Xiangzao143	2-line restorer	NO	2	mR	Hap_2	NO
R13	2-line restorer	NO	0	R	Hap_2	NO
ZhongZao39	2-line restorer	NO	0	R	Hap_2	NO
HuaHang31	2-line restorer	NO	0	R	Hap_2	NO
ZhongZao35	2-line restorer	NO	1	R	Hap_2	NO
Hua1903	2-line restorer	NO	0	R	Hap_2	NO
Yanhui888	2-line restorer	NO	0	R	Hap_2	NO
Hua7620	2-line restorer	NO	0	R	Hap_2	NO
Yangdao6hao	2-line restorer	NO	1	R	Hap_2	NO
R980	2-line restorer	NO	0	R	Hap_2	NO
Texianzhan25	2-line restorer	NO	0	R	Hap_2	NO
H611	2-line restorer	NO	0	R	Hap_2	NO
AoR18	2-line restorer	NO	0	R	Hap_2	NO
Huai96-1	2-line restorer	NO	0	R	Hap_2	NO
R996	2-line restorer	NO	0	R	Hap_2	NO
ZhongjiaZao32	2-line restorer	NO	0	R	Hap_2	NO
Yuanhui2hao	2-line restorer	NO	0	R	Hap_2	NO
R476	2-line restorer	NO	1	R	Hap_2	NO
R163	2-line restorer	NO	0	R	Hap_2	NO
R28	2-line restorer	NO	1	R	Hap_2	NO
R518	2-line restorer	NO	5	S	Hap_3	YES
YuxiangYouzhan	2-line restorer	NO	5	S	Hap_3	YES
Zhongjian100	2-line restorer	NO	5	S	Hap_3	YES
R501	2-line restorer	NO	4	S	Hap_3	YES
Jiafuzhan	2-line restorer	NO	5	S	Hap_3	YES
Bing4114	2-line restorer	NO	5	S	Hap_3	YES
ZR02	2-line restorer	NO	5	S	Hap_3	YES
R05-1	2-line restorer	YES	3	mS	Hap_5	NO
Shengyou2hao	2-line restorer	YES	3	mS	Hap_5	NO
R1826	2-line restorer	YES	5	S	Hap_5	NO
H819	2-line restorer	YES	5	S	Hap_5	NO
H947	2-line restorer	YES	5	S	Hap_5	NO
R682	2-line restorer	YES	5	S	Hap_5	NO
R117	2-line restorer	YES	5	S	Hap_5	NO
H282	2-line restorer	YES	5	S	Hap_5	NO
AoR200	2-line restorer	YES	5	S	Hap_5	NO
R901	2-line restorer	YES	4	S	Hap_5	NO
AoR69	2-line restorer	YES	4	S	Hap_5	NO
GaolianGdao	2-line restorer	YES	4	S	Hap_5	NO
Ezhong5hao	2-line restorer	YES	4	S	Hap_5	NO
Taihui5845	2-line restorer	YES	4	S	Hap_5	NO
R2010	2-line restorer	YES	5	S	Hap_5	NO
R344	2-line restorer	YES	5	S	Hap_5	NO
R1813	2-line restorer	YES	5	S	Hap_5	NO
R3248	2-line restorer	YES	5	S	Hap_5	NO
R987	2-line restorer	YES	5	S	Hap_5	NO
Wenhui689	2-line restorer	YES	5	S	Hap_5	NO
HR1128	2-line restorer	YES	5	S	Hap_5	NO
R1148	2-line restorer	YES	5	S	Hap_5	NO
R8007	2-line restorer	YES	5	S	Hap_5	NO
R3301	2-line restorer	YES	5	S	Hap_5	NO
Xiangling628S	P/TGMS	YES	5	S	NA	NO
Jin4128S	P/TGMS	YES	5	S	NA	NO
Hua1037S	P/TGMS	YES	5	S	NA	NO
MingS	P/TGMS	YES	5	S	NA	NO
ZhunS	P/TGMS	YES	5	S	NA	NO
Hua68S	P/TGMS	NO	5	S	NA	YES
SE21S	P/TGMS	NO	5	S	NA	YES
Mingxiang10S	P/TGMS	NO	5	S	NA	YES
TannongS	P/TGMS	NO	NA	NA	NA	NO
9771S	P/TGMS	NO	NA	NA	NA	NO
Jiafeng68S	P/TGMS	NO	NA	NA	NA	NO
5308S	P/TGMS	NO	NA	NA	NA	NO
Bph68S	P/TGMS	NO	NA	NA	NA	NO
FengS	P/TGMS	NO	NA	NA	NA	NO
Zhu1S	P/TGMS	NO	NA	NA	NA	NO
Lu18S	P/TGMS	NO	NA	NA	NA	NO
Peiai64S	P/TGMS	NO	NA	NA	NA	NO
XinanS	P/TGMS	NO	NA	NA	NA	NO
YunfengS	P/TGMS	NO	NA	NA	NA	NO
Shen08S	P/TGMS	NO	NA	NA	NA	NO
Fu228S	P/TGMS	NO	NA	NA	NA	NO
YiS	P/TGMS	NO	NA	NA	NA	NO
Y18S	P/TGMS	NO	NA	NA	NA	NO
JinshanS-2	P/TGMS	NO	NA	NA	NA	NO
Jing4155S	P/TGMS	NO	NA	NA	NA	NO
Lv102S	P/TGMS	NO	NA	NA	NA	NO
GD-7S	P/TGMS	NO	NA	NA	NA	NO
TiananS	P/TGMS	NO	NA	NA	NA	NO
W9593S	P/TGMS	NO	NA	NA	NA	NO
1161S	P/TGMS	NO	NA	NA	NA	NO
P88S	P/TGMS	NO	NA	NA	NA	NO
Hua1015S	P/TGMS	NO	NA	NA	NA	NO
Hua1201S	P/TGMS	NO	NA	NA	NA	NO
HD9802S	P/TGMS	NO	NA	NA	NA	NO
236S	P/TGMS	NO	NA	NA	NA	NO
T64S	P/TGMS	NO	NA	NA	NA	NO
JianS	P/TGMS	NO	NA	NA	NA	NO
XingguangS	P/TGMS	NO	NA	NA	NA	NO
MengS	P/TGMS	NO	NA	NA	NA	NO
GuanGzhan63-4S	P/TGMS	NO	NA	NA	NA	NO
033S	P/TGMS	NO	NA	NA	NA	NO
Longke638S	P/TGMS	NO	NA	NA	NA	NO
GD-1S	P/TGMS	NO	NA	NA	NA	NO
Tianyuan6S	P/TGMS	NO	NA	NA	NA	NO
XinhuaS	P/TGMS	NO	NA	NA	NA	NO
Yu03S	P/TGMS	NO	NA	NA	NA	NO
Xuan69S	P/TGMS	NO	NA	NA	NA	NO
Y58S	P/TGMS	NO	NA	NA	NA	NO
FulongS2	P/TGMS	NO	NA	NA	NA	NO
XinerS	P/TGMS	NO	NA	NA	NA	NO
YannongS	P/TGMS	NO	NA	NA	NA	NO
