# Supplementary material for: Exploring Natural Allelic Variations of the β-Triketone Herbicide Resistance Gene HIS1 for Application in indica Rice and Particularly in Two-Line Hybrid Rice
Source: Rice (N Y). 2021 Jan 7;14:7. doi: 10.1186/s12284-020-00448-7 (PMC7790941; doi:10.1186/s12284-020-00448-7)
Supplement: Supplementary file 2 — Additional file 2: Table S2. PCR primers used in this study. [file 12284_2020_448_MOESM2_ESM.xlsx]

## Sheet: Sheet1
CCJ-1F	GTACAACTTGACGATGTATCAAG	28-bp detection
CCJ-1R	GTTGAATCTTGCAAATGCAGGAGC
CCJF-F	AAGCAAGAACAAAGTTAAGCAAG	HIS1 full amplification
CCJF-R	AAGGAAATACTTGCTACTGAAAGC
CCJ-2F	AGCCGATACCTGCTACGGGAGA	RT-PCR
CCJ-2R	CGTTCGATTGGTTGGTTGAAAA
Actin-F	CCTCGTCTCGACCTTGCTGGG	RT-PCR
Actin-R	GAGAACAAGCAGGAGGACGGC
CCJ-3F	CATCTTCAGGAGCCCGGTGCACAGGCTGA	dCAPS marker
CCJ-3R	CAGATCCTCAGGGAGTCGATGTAC
CCJQ-F	GCCGAGCCGATACCTGCTAC	qRT-PCR
CCJQ-R	GTGGCCTCCTCGGCACCAT
ActinQ-F	CTCATGAAGATCCTGACGGA	qRT-PCR
ActinQ-R	ATAGTCCAGGGCGATGTAGG
